# Supplementary material for: Effects of the Otago Exercise Program on Physical Function Performance Related to Falls in the Elderly: A Meta-Analysis of Randomized Controlled Trials
Source: Healthcare (Basel). 2026 Jul 20;14(14):2187. doi: 10.3390/healthcare14142187 (PMC13411888; doi:10.3390/healthcare14142187)
Supplement: Supplementary file 1 [file healthcare-14-02187-s001.zip]

Archive with 1 entries (1 files):
- healthcare-4326603-supplementary.pdf
